# Supplementary material for: Phenotypic identification of Metallo-ß- lactamase resistance Gram negative bacteria from a clinical specimen in Sidama, Ethiopia
Source: PLoS One. 2025 Jan 8;20(1):e0313431. doi: 10.1371/journal.pone.0313431 (PMC11709301; doi:10.1371/journal.pone.0313431)
Supplement: S1 Dataset — (XLSX) [file pone.0313431.s001.xlsx]

## Sheet: Metalo- Betalactamse Resistance
Study code	Sex	Residence of the patient	Patients status	Reason for admission	Ward	Previous Hospital Admission	Length of hospital stay in current hospital	Types of Infection suspected	Site of Infection	External Device usage	Types of Device used	Previous antibiotics usage	Class of antibiotic	Underlining disease	Malnutrition	Types of specimen	Is the patient have operation	Outcome	Isolate	CAZ	CN	AMP	CIP	CXT	NIT	AUG	MER	IMP	CTR	CEZ	COT	TAT	P+T	CAF	MDR	XRD	PDR	ESBL-Screening	ESBL Confirmatory	C-Screening	C-Conformatory	MBL
1	Male	Rural	Inpatient	LBW , NHB	NICU	No	4 d	Hospital Acquired Infection	Bloodstream	Yes	IV cannula NG tube Mechanical ventilator	Yes	Penicillin Aminoglycosides Glycosides Cephalosporin Beta-lactam	Yes	Yes	Blood	No	Passed away	KPN	R	S	NR	S	R	NR	R	S	S	R	R	R	NR	R	S	Y	N	N	Y		N	N	N
2	Female	Rural	Inpatient	SAM	Pedi	No	5	Hospital Acquired Infection	Bloodstream	Yes	IV cannula NG tube	Yes	Penicillin Cephalosporin Aminoglycosides	Yes	Yes	Blood	No	Improved	E. cloacae	R	R	R	S	R	NR	R	S	S	R	R	R	NR	S	S	Y	N	N	Y		N	N	N
3	Female	Urban	Inpatient	Pre terme	NICU	No	3 d	Hospital Acquired Infection	Bloodstream Surgical site Gastrointestinal tract	Yes	IV cannula NG tube Mechanical ventilator	Yes	Cephalosporin Penicillin	Yes	Yes	Blood	Yes	Passed away	KPN	R	R	NR	S	R	NR	R	S	S	R	R	R	R	S	S	Y	N	N	Y		N	N	N
4	Female	Rural	Inpatient	Peritonitis and septic shock	Surgical	Yes	8 d	Community Acquired Infection	Bloodstream Surgical site	Yes	IV cannula Urinary Catheter NG tube Mechanical ventilator	Yes	Cephalosporin	No	No	Blood	Yes	Improved	Acitenobacter	R	R	NR	R	R	NR	NR	S	S	R	NR	NR	NR	S	R	Y	N	N	Y		N	N	N
5	Male	Rural	Inpatient	SAM and UTI	Pedi	No	21	Community Acquired Infection	Urinary tract Gastrointestinal tract Respiratory tract Bloodstream	Yes	IV cannula NG tube	Yes	Penicillin Aminoglycosides	Yes	Yes	Urine	No	Improved	KPN	R	R	NR	S	R	S	R	S	S	R	R	R	R	S	NR	Y	N	N	Y		N	N	N
6	Male	Rural	Inpatient	VLBW, AGA, RDS	NICU	No	12 d	Community Acquired Infection	Bloodstream	Yes	IV cannula NG tube Mechanical ventilator	Yes	Penicillin Glycosides Beta-lactam Cephalosporin Quinolones Aminoglycosides Fluoroquinolones	Yes	Yes	Blood	No	Passed away	E.coli	R	S	R	S	S	NR	S	S	S	R	R	S	S	S	S	N	N	N	Y		N	N	N
7	Female	Rural	Outpatient		Pedi	No	1 d	Community Acquired Infection	Urinary tract	No	No	No	No	No	No	Urine	No	Improved	E. coli	R	S	R	S	R	S	R	S	S	R	R	R	R	S	NR	Y	N	N	Y		N	N	N
8	Male	Urban	Inpatient	CHD and VLOS	Pedi	Yes	19	Community Acquired Infection	Bloodstream	Yes	IV cannula NG tube	Yes	Penicillin Aminoglycosides	Yes	No	Blood	No	Passed away	E. coli	R	R	R	R	R	NR	R	S	S	R	R	R	R	R	R	Y	Y	N	Y		N	N	N
9	Female	Rural	Inpatient	Preterm	NICU	No	7 d	Hospital Acquired Infection	Respiratory tract	Yes	IV cannula NG tube Mechanical ventilator	No	NO	Yes	Yes	Blood	No	Passed away	E. cloacae	R	R	R	S	R	NR	R	S	S	R	R	R	R	S	S	Y	N	N	Y		N	N	N
10	Male	Urban	Inpatient	SCAP	Pedi	No	10 d	Hospital Acquired Infection	Bloodstream Respiratory tract Gastrointestinal tract	Yes	IV cannula NG tube	Yes	Penicillin Glycosides Cephalosporin	Yes	No	Blood	Yes	Improved	Pseudomonas Spp	R	S	NR	S	NR	NR	NR	S	S	NR	NR	NR	NR	I	NR	Y	N	N	Y		N	N	N
11	Male	Urban	Inpatient	Obstractive uoro paty and AkI	Pedi	Yes	16 d	Community Acquired Infection	Urinary tract	Yes	IV cannula NG tube	Yes	Cephalosporin	Yes	No	Urine	Yes	Improved	E. coli	R	R	R	R	R	R	R	S	S	R	R	R	R	R	NR	Y	Y	N	Y		N	N	N
12	Female	Urban	Inpatient	SAM	Pedi	Yes	6 d	Community Acquired Infection	Urinary tract Bloodstream Respiratory tract	Yes	IV cannula NG tube	Yes	Cephalosporin	Yes	Yes	Urine	No	Improved	KPN	R	R	NR	I	R	R	R	S	S	R	R	R	R	S	NR	Y	Y	N	Y		N	N	N
13	Male	Urban	Inpatient	SAM	Pedi	No	28	Hospital Acquired Infection	Gastrointestinal tract	Yes	IV cannula NG tube	Yes	Penicillin Aminoglycosides	No	Yes	Blood	No	Improved	KPN	R	R	NR	R	R	NR	R	R	R	R	R	R	R	R	S	Y	Y	N	Y		Y	Y	Y
14	Female	Urban	Inpatient	SAM	Pedi	No	8 d	Hospital Acquired Infection	Gastrointestinal tract Bloodstream Respiratory tract	Yes	IV cannula NG tube	Yes	Cephalosporin Glycosides Quinolones	Yes	Yes	Blood	No	Improved	KPN	R	R	NR	I	R	NR	I	S	S	R	R	R	R	S	S	Y	N	N	Y		N	N	N
15	Female	Urban	Inpatient	SAM and CAP and UTI	Pedi	No	8 d	Community Acquired Infection	Urinary tract Respiratory tract Gastrointestinal tract	Yes	IV cannula NG tube	Yes	Penicillin Aminoglycosides	Yes	No	Urine	No	Improved	K. ozanae	R	R	NR	I	R	I	R	S	S	R	R	R	R	S	NR	Y	N	N	Y		N	N	N
16	Male	Urban	Inpatient	VLBW, RDS, NHB	NICU	No	5 d	Community Acquired Infection	Bloodstream	Yes	IV cannula Mechanical ventilator NG tube	Yes	Penicillin Glycosides Cephalosporin Quinolones Fluoroquinolones Aminoglycosides Beta-lactam	Yes	Yes	Blood	No	Passed away	KPN	R	S	NR	S	R	NR	R	S	S	S	R	S	R	S	R	Y	N	N	N		N	N	N
17	Male	Rural	Inpatient	Preterm	NICU	No	9	Hospital Acquired Infection	Bloodstream Respiratory tract	Yes	IV cannula Mechanical ventilator NG tube	Yes	Penicillin Cephalosporin Aminoglycosides	No	No	Blood	No	Improved	KPN	R	R	R	S	R	NR	R	S	S	R	R	R	R	S	S	Y	N	N	Y		N	N	N
18	Male	Rural	Inpatient	Pre term and RDS	NICU	No	25 d	Hospital Acquired Infection	Bloodstream Respiratory tract	Yes	IV cannula NG tube	Yes	Penicillin Aminoglycosides	Yes	Yes	Blood	No	Improved	KPN	R	R	R	S	R	NR	R	S	S	R	R	R	R	S	S	Y	N	N	Y		N	N	N
19	Female	Urban	Inpatient	Sepsis	NICU	No	5	Hospital Acquired Infection	Bloodstream Respiratory tract	Yes	IV cannula Mechanical ventilator NG tube	Yes	Penicillin Cephalosporin Aminoglycosides	No	No	Blood	No	Improved	KPN	R	R	R	S	R	NR	R	S	S	R	R	R	R	S	S	Y	N	N	Y		N	N	N
20	Male	Urban	Outpatient		Others	No	1	Community Acquired Infection	Urinary tract	No	No	Yes	Penicillin Cephalosporin Fluoroquinolones	No	No	Urine	No	Improved	E.coli	R	S	R	S	R	S	R	S	S	R	R	R	R	S	NR	Y	N	N	Y		N	N	N
21	Male	Urban	Outpatient		Others	No	1	Community Acquired Infection	Urinary tract	No	No	Yes	Penicillin Cephalosporin Fluoroquinolones	No	No	Urine	No	Improved	KPN	R	S	R	R	R	S	I	S	S	R	R	R	R	S	NR	Y	N	N	Y		N	N	N
22	Male	Rural	Inpatient	Pre term and RDS	NICU	No	25 d	Hospital Acquired Infection	Bloodstream Respiratory tract	Yes	IV cannula NG tube	Yes	Penicillin Aminoglycosides	Yes	Yes	Blood	No	Improved	KPN	R	R	R	S	R	NR	R	S	S	R	R	R	R	S	S	Y	N	N	Y		N	N	N
23	Male	Urban	Inpatient	VLBW, RDS, NHB	NICU	No	5 d	Community Acquired Infection	Bloodstream	Yes	IV cannula Mechanical ventilator NG tube	Yes	Penicillin Cephalosporin Beta-lactam Glycosides Aminoglycosides Quinolones Fluoroquinolones	Yes	Yes	Blood	No	Passed away	E.coi	R	S	R	S	R	S	I	S	S	R	R	R	R	I	S	Y	Y	N	Y		N	N	N
24	Male	Rural	Inpatient	Pneumonia, AGE	Pedi	Yes	14 d	Community Acquired Infection	Bloodstream Urinary tract Respiratory tract Surgical site	Yes	IV cannula NG tube	Yes	Penicillin Cephalosporin Quinolones Beta-lactam Glycosides Aminoglycosides Fluoroquinolones	Yes	No	Blood Puss Urine	Yes	Improved	Pseudomonas Spp	R	R	NR	R	NR	NR	NR	R	R	NR	NR	NR	NR	R	NR	Y	Y	Y	Y		Y	Y	Y
25	Female	Urban	Outpatient		Medical	No	1 d	Community Acquired Infection	Respiratory tract	No	No	Yes	Other,specify	Yes	No	Other,specify	No	Improved	E. coli	S	S	R	S	S	NR	S	S	S	S	R	R	R	S	S	N	N	N	N		N	N	N
26	Female	Urban	Outpatient		Medical	No	1 d	Community Acquired Infection	Respiratory tract	No	No	Yes	Other,specify	Yes	No	Other,specify	No	Improved	P. mirabilis	R	R	R	R	R	NR	R	R	I	R	R	R	R	R	R	Y	Y	Y	Y		Y	Y	Y
27	Male	Urban	Inpatient	SAM	Pedi	No	25 d	Community Acquired Infection	Urinary tract	Yes	IV cannula NG tube	Yes	Cephalosporin Fluoroquinolones Aminoglycosides Penicillin Glycosides	Yes	Yes	Urine	No	Improved	E. coli	R	R	R	S	R	S	R	S	S	R	R	R	R	S	NR	Y	N	N	Y		N	N	N
28	Male	Urban	Inpatient	Preterm low berth weight and RDS and N jaundice and N sebsas	NICU	No	24	Hospital Acquired Infection	Bloodstream	Yes	IV cannula NG tube Mechanical ventilator	No	NO	Yes	Yes	Blood	No	Improved	KPN	R	S	R	S	R	NR	R	S	S	R	R	R	R	S	S	Y	N	N	Y		N	N	N
29	Male	Rural	Inpatient	BOO Nephrotithias	Surgical	No	12 d	Hospital Acquired Infection	Surgical site Bloodstream Urinary tract	Yes	IV cannula Urinary Catheter NG tube	No	NO	Yes	No	Puss	Yes	Improved	KPN	R	S	R	S	R	NR	S	s	R	R	R	R	R	S	S	Y	N	N	Y		N	N	N
30	Male	Urban	Inpatient	SAM	Pedi	No	25	Community Acquired Infection	Urinary tract	Yes	IV cannula NG tube	No	No	Yes	Yes	Urine	No	Improved	E. coli	R	S	R	R	R	R	R	S	S	R	R	R	R	S	NR	Y	Y	N	Y		N	N	N
31	Female	Urban	Inpatient	SAM	Pedi	Yes	36 d	Community Acquired Infection	Respiratory tract Bloodstream	Yes	IV cannula NG tube	Yes	Cephalosporin Glycosides	Yes	Yes	Blood	No	Passed away	KPN	R	R	R	R	R	NR	R	S	S	R	R	R	R	R	R	Y	Y	N	Y		N	N	N
32	Male	Urban	Inpatient	Post terme baby NBW and SGA haypotermia	NICU	No	3d	Hospital Acquired Infection	Bloodstream	Yes	IV cannula NG tube	No	No	Yes	Yes	Blood	No	Improved	Pseudomonas Spp	S	S	S	S	S	NR	NR	S	S	S	NR	NR	NR	S	NR	N	N	N	N		N	N	N
33	Female	Rural	Outpatient		Medical	No	1	Community Acquired Infection	Urinary tract	No	No	Yes	Cephalosporin Fluoroquinolones Quinolones	No	No	Urine	No	Improved	E.coli	R	S	R	S	R	I	S	S	S	R	R	R	R	R	NR	Y	N	N	Y		N	N	N
34	Male	Urban	Outpatient		Others	No	1	Community Acquired Infection	Urinary tract	No	No	Yes	Quinolones Fluoroquinolones	No	No	Urine	No	Improved	P. mirabilis	R	S	R	S	R	R	R	S	S	R	R	R	R	S	NR	Y	N	N	Y		N	N	N
35	Male	Urban	Outpatient		Others	No	1	Community Acquired Infection	Urinary tract	No	No	Yes	Quinolones Fluoroquinolones	No	No	Urine	No	Improved	E.coli	R	S	R	S	R	I	R	S	S	R	R	R	R	S	NR	Y	N	N	Y		N	N	N
36	Female	Rural	Outpatient		Gyne	No	2 d	Community Acquired Infection	Bloodstream	No	No	No	No	Yes	No	Blood	No	Improved	Pseudomonas Spp	S	S	NR	S	NR	NR	NR	S	S	NR	NR	NR	NR	S	NR	N	N	N	N		N	N	N
37	Male	Urban	Inpatient	Pre term	NICU	No	36 d	Hospital Acquired Infection	Bloodstream Respiratory tract	Yes	IV cannula NG tube Mechanical ventilator	No	No	Yes	Yes	Blood	No	Disappeared	Pseudomonas Spp	S	S	NR	S	NR	NR	NR	S	S	NR	NR	NR	NR	S	NR	N	N	N	N	N	N	N	N
38	Male	Rural	Inpatient	MMC	NICU	No	16	Hospital Acquired Infection	Surgical site	Yes	IV cannula NG tube Mechanical ventilator	No	No	Yes	No	Blood	No	Improved	KPN	R	R	R	S	R	NR	R	R	R	R	R	R	R	R	S	Y	Y	N	Y		Y	Y	Y
39	Male	Urban	Inpatient	SAM, pneumonia, CHD	Pedi	Yes	18 d	Community Acquired Infection	Bloodstream	Yes	IV cannula NG tube	Yes	Penicillin Cephalosporin Glycosides Quinolones Beta-lactam Aminoglycosides	Yes	Yes	Blood	No	Improved	Acitenobacter	R	R	NR	R	R	NR	NR	R	R	R	R	R	R	R	R	Y	Y	Y	Y		Y	Y	Y
40	Male	Rural	Inpatient	SAM and Diss TB	Pedi	Yes	25 d	Hospital Acquired Infection	Respiratory tract Bloodstream	Yes	IV cannula NG tube	Yes	Cephalosporin Glycosides Quinolones	Yes	Yes	Blood	No	Improved	E. coli	R	R	R	R	R	NR	R	S	S	R	R	R	R	S	R	Y	Y	N	Y		N	N	N
41	Female	Urban	Inpatient	DVT and CAP	Medical	Yes	12	Community Acquired Infection	Urinary tract Respiratory tract Bloodstream	Yes	IV cannula Urinary Catheter NG tube	No	No	Yes	No	Urine	No	Improved	E.coli	s	S	S	s	S	S	S	S	s	s	S	s	S	s	NR	N	N	N	N	N	N	N	N
42	Female	Urban	Inpatient	SAM and Anima	Pedi	Yes	17	Community Acquired Infection	Respiratory tract Bloodstream Urinary tract	Yes	IV cannula Urinary Catheter NG tube Tracheal tube	No	No	Yes	Yes	Effussion	Yes	Disappeared	E.coli	R	R	R	R	R	NR	R	S	S	R	R	I	R	R	R	Y	Y	N	Y		N	N	N
43	Female	Urban	Inpatient	Complicated pneumonia and PTB	Pedi	Yes	17	Community Acquired Infection	Respiratory tract	Yes	IV cannula Urinary Catheter NG tube Tracheal tube Other,specify	No	No	Yes	No	Effussion	Yes	Disappeared	K. oxytoca	R	S	R	R	R	NR	R	S	S	R	R	R	R	S	R	Y	Y	N	Y		N	N	N
44	Female	Rural	Inpatient	UVP 3rd degree	Gyne	No	1 d	Community Acquired Infection	Urinary tract	No	No	No	No	No	No	Urine	No	Improved	E. cloacae	R	S	R	R	R	S	R	S	S	R	R	R	R	S	NR	Y	N	N	Y		N	N	N
45	Female	Urban	Inpatient	SAM	Pedi	No	SAM	Hospital Acquired Infection	Bloodstream Respiratory tract	Yes	IV cannula Mechanical ventilator NG tube	Yes	Penicillin Cephalosporin Beta-lactam Aminoglycosides Glycosides	Yes	Yes	Blood	No	Improved	KPN	S	S	R	S	S	NR	S	S	S	S	R	R	R	S	S	Y	N	N	N	N	N	N	N
46	Female	Urban	Outpatient		Medical	No	01	Community Acquired Infection	Bloodstream	No	No	No	No	Yes	No	Blood	No	Improved	E.cloace	R	S	R	R	R	S	R	S	S	R	R	R	R	R	S	Y	N	N	Y		N	N	N
47	Female	Urban	Inpatient	LBW, AGA, NHB	NICU	Yes	10 d	Community Acquired Infection	Bloodstream	Yes	IV cannula Mechanical ventilator NG tube	Yes	Penicillin Aminoglycosides	Yes	Yes	Blood	No	Improved	E.coli	S	S	R	R	R	NR	R	S	S	R	R	R	R	S	S	Y	Y	N	Y		N	N	N
48	Male	Rural	Inpatient	Severe anemia and SCAP	Pedi	Yes	12d	Community Acquired Infection	Bloodstream	Yes	IV cannula NG tube	Yes	Cephalosporin	Yes	No	Blood	No	Improved	Pseudomonas Spp	R	S	NR	R	R	NR	NR	S	S	R	NR	S	R	S	NR	Y	N	N	Y		N	N	N
49	Male	Urban	Inpatient	Meningitis	Pedi	No	6d	Community Acquired Infection	Bloodstream	Yes	IV cannula NG tube	No	No	Yes	Yes	Blood	No	Improved	E. agglumarus	S	S	R	S	S	NR	S	S	S	R	R	S	R	S	S	N	N	N	N	N	N	N	N
50	Male	Rural	Inpatient	SAM/ edmates and dismineted TB advanced riketis	Pedi	Yes	8d	Community Acquired Infection	Bloodstream	Yes	IV cannula NG tube	No	No	Yes	Yes	Blood	No	Passed away	KPN	R	R	R	R	R	NR	R	R	R	R	R	R	R	R	R	Y	Y	Y	Y		Y	Y	N
51	Female	Urban	Inpatient	Pre terme VLBW and RDS	NICU	No	23	Hospital Acquired Infection	Bloodstream	Yes	IV cannula Mechanical ventilator NG tube	No	No	Yes	Yes	Blood	No	Improved	Acitenobacter	S	S	R	S	S	NR	I	S	S	S	R	S	R	S	NR	N	N	N	N	N	N	N	N
52	Female	Urban	Inpatient	SAM	Pedi	Yes	36 d	Hospital Acquired Infection	Bloodstream Respiratory tract	Yes	IV cannula NG tube	Yes	Cephalosporin Glycosides	Yes	Yes	Blood	No	Passed away	Acitenobacter	R	R	R	R	R	NR	R	R	R	R	NR	R	R	S	NR	Y	Y	Y	Y		Y	N	N
53	Male	Urban	Inpatient	LBW	NICU	No	17	Community Acquired Infection	Bloodstream	Yes	IV cannula NG tube Mechanical ventilator	Yes	Penicillin Glycosides Aminoglycosides Quinolones Cephalosporin Beta-lactam	Yes	Yes	Blood	No	Improved	P.stuart	R	R	R	R	R	NR	R	S	S	R	R	R	R	R	R	Y	Y	N	Y		N	N	N
54	Male	Rural	Inpatient	Preterme	NICU	No	3 d	Hospital Acquired Infection	Respiratory tract Bloodstream	Yes	IV cannula NG tube Mechanical ventilator	No	No	Yes	Yes	Blood	No	Disappeared	E.coli	S	R	R	R	S	NR	R	S	S	S	R	R	R	S	R	Y	Y	N	N	N	N	N	N
55	Male	Urban	Inpatient	Pyomyositis in the left thigh	Orthopedic	No	26 d	Community Acquired Infection	Bloodstream Surgical site	Yes	IV cannula Urinary Catheter NG tube	Yes	Cephalosporin Penicillin Quinolones Glycosides	No	No	Puss	Yes	Improved	E.coli	R	S	R	R	R	NR	R	S	S	R	R	R	R	S	S	Y	N	N	Y		N	N	N
56	Male	Urban	Inpatient	Pyomyositis	Orthopedic	No	26 d	Community Acquired Infection	Surgical site Bloodstream	Yes	IV cannula Urinary Catheter NG tube	Yes	Penicillin Cephalosporin Glycosides Quinolones	No	No	Puss	Yes	Improved	Acitenobacter	R	S	NR	R	R	NR	NR	s	s	R	NR	R	R	S	NR	Y	N	N	Y		N	N	N
57	Female	Urban	Inpatient	MMC	NICU	No	20 d	Hospital Acquired Infection	Surgical site Bloodstream	Yes	IV cannula NG tube	Yes	Penicillin Cephalosporin	Yes	No	Cerebrospinal Fluid	No	Improved	Acitenobacter	R	R	NR	R	R	NR	NR	R	R	R	NR	R	R	R	NR	Y	Y	Y	Y		Y	N	N
58	Female	Urban	Inpatient	Preterm	NICU	No	4d	Hospital Acquired Infection	Bloodstream Respiratory tract	Yes	IV cannula Mechanical ventilator NG tube	Yes	Penicillin Cephalosporin Glycosides Aminoglycosides	No	No	Blood	No	Improved	E.coli	S	S	R	S	R	NR	S	S	S	S	R	R	R	S	R	Y	N	N	N	N	N	N	N
59	Female	Rural	Inpatient	Surgical site infection	Surgical	No	51 d	Community Acquired Infection	Surgical site	Yes	IV cannula Urinary Catheter NG tube	Yes	Cephalosporin	Yes	No	Puss	Yes	Improved	K.oxytoca	R	R	NR	R	R	NR	R	S	S	R	R	R	R	S	NR	Y	Y	N	Y		N	N	N
61	Female	Urban	Inpatient	8d	Pedi	No	8	Community Acquired Infection	Urinary tract Gastrointestinal tract other, specify	Yes	IV cannula NG tube	No	No	Yes	Yes	Urine	No	Improved	KPN	R	R	NR	I	R	R	R	S	S	R	R	R	R	I	NR	Y	Y	N	Y		N	N	N
62	Male	Urban	Inpatient	LBW, NBW, AGA, PNA	NICU	No	7 d	Hospital Acquired Infection	Bloodstream	Yes	IV cannula Mechanical ventilator NG tube	Yes	Penicillin Cephalosporin	Yes	Yes	Blood	No	Improved	Pseudomonas Spp	R	S	NR	R	NR	NR	NR	R	R	R	NR	NR	NR	R	NR	Y	Y	N	Y		Y	N	N
63	Male	Urban	Inpatient	Malaria, UTI, Ming it's	Pedi	Yes	13 d	Community Acquired Infection	Bloodstream Urinary tract	Yes	IV cannula NG tube	Yes	Cephalosporin Other,specify Aminoglycosides Glycosides Beta-lactam	No	No	Blood Urine	No	Improved	KPN	R	R	NR	R	R	NR	R	S	S	R	R	R	R	S	R	Y	Y	N	Y		N	N	N
64	Male	Rural	Inpatient	Meningitis	Pedi	No	5	Hospital Acquired Infection	Bloodstream Respiratory tract	Yes	IV cannula Mechanical ventilator NG tube	Yes	Penicillin Cephalosporin Glycosides Aminoglycosides	No	No	Blood	No	Improved	KPN	R	R	NR	R	R	NR	I	S	S	R	R	R	R	I	R	Y	Y	N	Y		N	N	N
65	Female	Urban	Inpatient	Mingites	Pedi	Yes	15 d	Community Acquired Infection	Bloodstream	Yes	IV cannula NG tube	Yes	Penicillin Aminoglycosides	No	No	Blood	No	Improved	KPN	S	S	NR	S	R	NR	S	S	S	R	R	R	R	R	S	Y	N	N	Y		N	N	N
66	Male	Urban	Inpatient	LBW, AGA, NHB, sepsis	NICU	No	29	Community Acquired Infection	Bloodstream	Yes	IV cannula Mechanical ventilator NG tube	Yes	Penicillin Glycosides	Yes	Yes	Blood	No	Improved	KPN	S	S	NR	S	R	NR	S	S	S	R	R	S	R	S	S	N	N	N	N	N	N	N	N
67	Female	Rural	Inpatient	Ascites	Medical	Yes	5 d	Community Acquired Infection	Bloodstream	Yes	IV cannula NG tube Other,specify	Yes	Cephalosporin Glycosides Beta-lactam	Yes	No	Blood	No	Improved	E.coli	S	S	R	R	R	NR	R	S	S	R	R	R	R	S	S	Y	N	N	N	N	N	N	N
68	Male	Urban	Inpatient	RTA	Surgical	No	4 d	Hospital Acquired Infection	Surgical site	Yes	IV cannula Urinary Catheter NG tube	No	No	No	No	Urine	No	Improved	K.ozanae	R	R	NR	S	R	S	S	S	S	R	R	R	R	S	S	Y	N	N	N	N	N	N	N
69	Female	Urban	Inpatient	Early pure term, PPROM	Gyne	No	4 d	Community Acquired Infection	Bloodstream	Yes	IV cannula	Yes	Penicillin Other,specify	No	No	Blood	No	Improved	Pseudomonas Spp	S	S	NR	S	NR	NR	NR	S	S	NR	NR	S	NR	S	S	N	N	N	N	N	N	N	N
70	Male	Urban	Outpatient		Medical	No	1 d	Community Acquired Infection	Respiratory tract	No	No	No	No	Yes	No	Other,specify	No	Improved	K.rhinoscler	R	R	NR	S	R	NR	I	S	S	R	R	R	R	S	R	Y	Y	N	N	Y	N	N	N
71	Male	Urban	Outpatient		Medical	No	1 d	Community Acquired Infection	Respiratory tract	No	No	Yes	Other,specify	Yes	No	Other,specify	No	Improved	K.rhinoscler	R	R	NR	R	R	R	R	S	S	R	R	R	R	S	NR	Y	Y	N	Y		N	N	N
72	Male	Rural	Inpatient	RTA	Surgical	No	37 d	Community Acquired Infection	Bloodstream	Yes	IV cannula Urinary Catheter Mechanical ventilator NG tube Tracheal tube	Yes	Penicillin Cephalosporin Beta-lactam Glycosides Aminoglycosides Quinolones Fluoroquinolones	No	No	Blood	Yes	Disappeared	Pseudomonas Spp	R	R	NR	S	NR	NR	NR	R	R	NR	NR	NR	NR	R	NR	Y	Y	Y	Y		Y	N	N
73	Female	Rural	Outpatient		ENT	No	1 d	Community Acquired Infection	other, specify	No	No	Yes	Quinolones Cephalosporin	No	No	Other,specify	No	Improved	KPN	R	R	NR	S	R	NR	I	S	S	R	R	R	R	S	R	Y	N	N	Y		N	N	N
74	Female	Urban	Inpatient	SAM and pneumonia	Pedi	No	6d	Community Acquired Infection	Urinary tract	Yes	IV cannula NG tube	No	No	Yes	Yes	Urine	No	Improved	E. coli	S	R	R	R	R	R	I	S	S	R	R	R	R	S	NR	Y	Y	N	N	N	N	N	N
75	Female	Rural	Outpatient		Others	No	1	Hospital Acquired Infection	Bloodstream	Yes	IV cannula Mechanical ventilator NG tube	No	No	No	No	Blood	No	Improved	Pseudomonas Spp	R	R	NR	R	R	NR	NR	R	R	NR	NR	R	NR	R	NR	Y	Y	Y	Y		Y	N	N
76	Female	Urban	Inpatient	SAM and CAP and UTI	Pedi	Yes	6 d	Community Acquired Infection	Urinary tract Respiratory tract	Yes	IV cannula NG tube	Yes	Penicillin Aminoglycosides	Yes	Yes	Urine	No	Improved	K.ozanae	R	R	NR	R	R	R	R	S	S	R	R	R	R	S	NR	Y	Y	N	Y		N	N	N
77	Male	Urban	Outpatient		Pedi	Yes	1d	Community Acquired Infection	Bloodstream	Yes	IV cannula	No	No	Yes	No	Blood	No	Improved	K. spp	R	R	NR	R	R	NR	R	S	S	R	R	R	R	S	R	Y	Y	N	Y		N	N	N
78	Male	Urban	Inpatient	CHD	Pedi	No	12 d	Hospital Acquired Infection	Bloodstream	Yes	IV cannula NG tube	Yes	Penicillin Cephalosporin	Yes	No	Blood	No	Improved	KPN	R	R	NR	R	R	NR	R	S	S	R	R	R	R	R	R	Y	Y	N	Y		N	N	N
79	Male	Rural	Inpatient	LBO	Surgical	Yes	8 d	Community Acquired Infection	Surgical site Bloodstream Gastrointestinal tract	Yes	IV cannula NG tube	Yes	Cephalosporin	No	No	Blood	Yes	Improved	Pseudomonas Spp	R	S	NR	S	NR	NR	NR	S	S	NR	NR	R	NR	S	NR	Y	N	N	Y		N	N	N
80	Female	Urban	Outpatient		Pedi	Yes	1 d	Community Acquired Infection	Urinary tract	No	No	Yes	Penicillin	No	No	Urine	No	Improved	Pseudomonas Spp	R	S	NR	S	NR	NR	NR	S	S	NR	NR	R	NR	S	NR	Y	N	N	Y		N	N	N
81	Male	Rural	Inpatient	CAP and BPH	Medical	Yes	13	Community Acquired Infection	Urinary tract Respiratory tract	Yes	IV cannula Urinary Catheter NG tube	No	No	Yes	No	Urine	No	Improved	E.coli	R	S	R	R	R	S	S	S	S	R	R	R	R	S	NR	Y	Y	N	Y		N	N	N
82	Male	Rural	Inpatient	TB, pneumonia, mandibular abssece	Medical	Yes	8 d	Community Acquired Infection	Surgical site	Yes	IV cannula	Yes	Glycosides Cephalosporin Aminoglycosides	Yes	No	Puss	No	Improved	Acitenobacter	R	R	NR	R	R	NR	NR	R	R	R	R	R	R	R	NR	Y	Y	Y	Y		Y	Y	N
83	Female	Rural	Inpatient	SAM	Pedi	No	17 d	Community Acquired Infection	Bloodstream Respiratory tract	Yes	IV cannula NG tube	Yes	Cephalosporin Penicillin Glycosides	Yes	Yes	Blood Stool	No	Improved	Acitenobacter	R	R	NR	R	R	NR	NR	R	R	R	NR	R	R	R	NR	Y	Y	Y	Y		Y	N	N
84	Male	Rural	Outpatient		Others	Yes	1d	Community Acquired Infection	Urinary tract Respiratory tract	Yes	IV cannula	Yes	Cephalosporin	Yes	No	Urine	No	Disappeared	Acitenobacter	R	R	NR	R	R	NR	NR	R	R	R	NR	R	R	R	NR	Y	Y	Y	Y		Y	N	N
85	Male	Rural	Inpatient	GBS	Others	No	97 d	Community Acquired Infection	Respiratory tract	Yes	IV cannula Urinary Catheter Mechanical ventilator NG tube Tracheal tube	No	No	Yes	No	Blood Cerebrospinal Fluid	Yes	Improved	Acitenobacter	R	R	NR	R	R	NR	NR	R	R	R	NR	R	R	R	NR	Y	Y	Y	Y		Y	N	N
86	Female	Urban	Inpatient	SAM, AGE, Microsefales	Pedi	No	11 d	Community Acquired Infection	Bloodstream	Yes	IV cannula NG tube	Yes	Penicillin Quinolones Cephalosporin Aminoglycosides Glycosides Beta-lactam	Yes	Yes	Blood	No	Passed away	KPN	R	R	NR	S	R	S	R	S	S	R	R	R	R	S	S	Y	N	N	Y		N	N	N
87	Female	Rural	Inpatient	SAM, mintages, AGE, ricetshia	Pedi	No	21 d	Community Acquired Infection	Bloodstream Urinary tract	Yes	IV cannula NG tube	Yes	Penicillin Aminoglycosides	Yes	Yes	Urine Blood Cerebrospinal Fluid	No	Disappeared	KPN	R	R	NR	R	R	NR	R	S	S	R	R	R	R	S	S	Y	Y	N	Y		N	N	N
88	Male	Rural	Outpatient		Others	No	12	Community Acquired Infection	Urinary tract	No	No	Yes	Fluoroquinolones Quinolones	No	No	Urine	No	Improved	Acitenobacter	R	R	NR	R	R	NR	NR	R	R	R	R	R	R	S	R	Y	Y	Y	Y		Y	N	N
89	Female	Urban	Outpatient		Medical	No	1n	Community Acquired Infection	Bloodstream	No	No	No	No	No	No	Blood	No	Improved	E. agglomerus	S	S	S	S	S	NR	S	S	S	S	R	S	R	S	S	N	N	N	N	N	N	N	N
90	Female	Urban	Inpatient	TEN	Others	Yes	15 d	Community Acquired Infection	Bloodstream	Yes	IV cannula	Yes	Cephalosporin	No	No	Puss	No	Improved	E. coli	R	S	R	R	R	S	R	S	S	R	R	R	R	S	R	Y	N	N	Y		N	N	N
91	Female	Urban	Inpatient	MAS, PPHN, NBW, AGA	NICU	No	1 d	Community Acquired Infection	Bloodstream	Yes	IV cannula NG tube Mechanical ventilator	Yes	Penicillin Aminoglycosides	Yes	No	Blood	No	Passed away	KPN	R	S	NR	S	R	NR	S	S	S	S	R	S	S	S	S	N	N	N	N	N	N	N	N
92	Female	Urban	Inpatient	MMC	NICU	No	13	Community Acquired Infection	Surgical site Urinary tract Bloodstream	Yes	IV cannula NG tube Mechanical ventilator	Yes	Glycosides Quinolones Cephalosporin	Yes	Yes	Cerebrospinal Fluid Urine Blood	Yes	Improved	E.agglomerus	S	S	I	S	S	NR	S	S	S	S	R	S	R	S	S	N	N	N	N	N	N	N	N
93	Female	Urban	Inpatient	TEN	Others	Yes	15 d	Community Acquired Infection	Bloodstream	Yes	IV cannula	Yes	Cephalosporin	No	No	Puss	No	Improved	E.agglomerus	R	R	R	R	R	S	R	S	S	R	R	R	S	R	S	Y	N	N	Y		N	N	N
94	Male	Rural	Inpatient	Radio culare ciste	Others	Yes	1 d	Community Acquired Infection	Surgical site	No	No	No	No	No	No	Effussion	No	Improved	E.coli	R	R	R	R	R	R	R	R	R	R	R	R	R	R	NR	Y	Y	Y	Y		Y	N	N
95	Male	Urban	Inpatient	Cronk urinery retention	Pedi	No	13 d	Community Acquired Infection	Urinary tract	Yes	IV cannula Urinary Catheter NG tube	Yes	Cephalosporin	Yes	No	Urine	Yes	Improved	Acitenobacter	R	R	NR	S	R	NR	NR	S	S	R	NR	R	R	S	NR	Y	Y	N	Y		N	N	N
96	Female	Rural	Inpatient	Surgery	Pedi	No	4	Hospital Acquired Infection	Surgical site	No	No	No	No	No	No	Puss	Yes	Improved	Citrobacter	S	S	R	S	S	NR	R	S	S	S	R	S	R	S	S	N	N	N	N	N	N	N	N
97	Female	Urban	Inpatient	Ghh	Medical	Yes	09	Hospital Acquired Infection	Surgical site	Yes	IV cannula	Yes	Penicillin	Yes	Yes	Blood	Yes	Improved	KPN	R	R	NR	R	R	NR	S	R	R	R	R	R	R	S	R	Y	Y	N	Y		Y	Y	Y
98	Female	Urban	Inpatient	Ghh	Medical	Yes	09	Hospital Acquired Infection	Surgical site	Yes	IV cannula	Yes	Penicillin	Yes	Yes	Blood	Yes	Improved	Pseudomonas Spp	S	R	NR	R	NR	NR	NR	R	R	R	NR	R	R	S	NR	Y	N	N	Y		Y	Y	N
99	Male	Rural	Inpatient	Trauma	Orthopedic	No	5	Hospital Acquired Infection	Surgical site	Yes	IV cannula	No	No	No	No	Puss	Yes	Improved	P. mirabilis	R	S	R	R	R	NR	R	S	S	R	R	R	R	S	R	Y	N	N	Y		N	N	N
100	Female	Urban	Inpatient	Glutale abscess	Orthopedic	Yes	2 d	Community Acquired Infection	Surgical site	Yes	IV cannula Urinary Catheter NG tube	Yes	Cephalosporin Glycosides Quinolones	No	No	Puss	Yes	Improved	KPN	R	R	NR	S	R	NR	S	R	R	R	R	S	R	S	R	Y	N	N	Y		Y	N	N
101	Female	Urban	Inpatient	Severe malaria, Ming it's, DKA, HTN	Others	Yes	10	Community Acquired Infection	Bloodstream Respiratory tract	Yes	IV cannula Urinary Catheter Mechanical ventilator NG tube	Yes	Cephalosporin Glycosides Beta-lactam	Yes	No	Cerebrospinal Fluid	No	Passed away	KPN	R	S	NR	S	R	NR	R	S	S	R	R	R	R	I	R	Y	N	N	Y		N	N	N
102	Male	Urban	Inpatient	Stroke	Others	No	6	Hospital Acquired Infection	Bloodstream Urinary tract	Yes	IV cannula Urinary Catheter NG tube Mechanical ventilator	Yes	Penicillin Cephalosporin Aminoglycosides Quinolones	Yes	No	Blood Urine	No	Improved	Acitenobacter	R	R	NR	R	R	NR	NR	R	R	R	NR	R	R	R	NR	Y	Y	Y	Y		Y	Y	Y
103	Female	Rural	Inpatient	Malnutrion	Pedi	No	10m	Hospital Acquired Infection	Bloodstream	Yes	IV cannula NG tube	Yes	Penicillin Cephalosporin Aminoglycosides Fluoroquinolones	Yes	Yes	Blood	No	Improved	KPN	R	R	NR	R	R	R	R	S	S	R	R	R	R	I	R	Y	Y	N	Y		N	N	N
104	Female	Urban	Inpatient	SAM, AGE, GBS	Pedi	No	12 d	Community Acquired Infection	Bloodstream	Yes	IV cannula NG tube	Yes	Cephalosporin Quinolones Penicillin Aminoglycosides	Yes	Yes	Stool Blood Puss Urine	No	Passed away	Acitenobacter	R	S	NR	S	NR	NR	NR	S	S	R	NR	R	R	S	NR	Y	Y	N	Y		N	N	N
105	Male	Rural	Inpatient	Trauma	Orthopedic	No	5	Hospital Acquired Infection	Surgical site	Yes	IV cannula	Yes	Penicillin Cephalosporin Aminoglycosides Quinolones	No	No	Puss	Yes	Improved	Acitenobacter	R	R	NR	R	R	NR	NR	R	R	R	NR	R	R	R	NR	Y	Y	Y	Y		Y	N	N
106	Female	Urban	Inpatient	SAM, AGE, GBS	Pedi	No	12 d	Community Acquired Infection	Bloodstream	Yes	IV cannula NG tube	Yes	Cephalosporin Quinolones Penicillin Aminoglycosides	Yes	Yes	Stool Blood Puss Urine	No	Passed away	KPN	R	I	NR	R	R	NR	R	I	I	R	R	S	R	I	S	Y	Y	N	Y		Y	N	N
107	Male	Urban	Inpatient	LBW, EPT, RDS, NHP	NICU	No	34 d	Community Acquired Infection	Bloodstream	Yes	IV cannula NG tube Mechanical ventilator	Yes	Penicillin Quinolones Glycosides	Yes	Yes	Blood	No	Improved	Acitenobacter	S	S	NR	S	S	NR	NR	S	S	R	NR	S	R	S	NR	N	N	N	N	N	N	N	N
108	Male	Urban	Inpatient	SAM AGE	Pedi	No	16 d	Community Acquired Infection	Bloodstream Urinary tract	Yes	IV cannula NG tube	Yes	Penicillin Aminoglycosides	Yes	Yes	Blood Urine	No	Disappeared	KPN	R	R	NR	R	R	NR	R	R	R	R	R	R	R	R	S	Y	Y	N	Y		Y	Y	Y
109	Male	Urban	Inpatient	SAM, AGE	Pedi	No	16	Community Acquired Infection	Bloodstream Urinary tract	Yes	IV cannula Urinary Catheter NG tube	Yes	Penicillin Cephalosporin Beta-lactam Glycosides Aminoglycosides Quinolones Fluoroquinolones	Yes	Yes	Blood Urine Stool	No	Disappeared	Acitenobacter	R	S	NR	R	R	NR	NR	S	S	R	NR	S	R	I	S	Y	N	N	Y		N	N	N
110	Male	Urban	Inpatient	LBW Ming it's	NICU	No	15 d	Community Acquired Infection	Bloodstream	Yes	IV cannula NG tube Mechanical ventilator	Yes	Penicillin Aminoglycosides	Yes	Yes	Blood	No	Disappeared	Acitenobacter	S	S	NR	S	R	NR	NR	S	S	S	NR	S	R	S	NR	N	N	N	N	N	N	N	N
111	Male	Urban	Inpatient	Preterm	NICU	No	3d	Hospital Acquired Infection	Bloodstream	Yes	IV cannula Mechanical ventilator NG tube	Yes	Penicillin Cephalosporin Beta-lactam Glycosides Aminoglycosides	No	No	Blood	No	Improved	K. rhinoscler	R	R	NR	R	R	NR	R	R	R	R	R	R	R	R	R	Y	Y	Y	Y		Y	Y	Y
112	Male	Rural	Inpatient	RTA	Surgical	No	37	Community Acquired Infection	Bloodstream	Yes	IV cannula Urinary Catheter Mechanical ventilator NG tube Tracheal tube	Yes	Penicillin Glycosides Cephalosporin Quinolones Fluoroquinolones Aminoglycosides Beta-lactam	No	No	Blood Puss	Yes	Disappeared	K. ozanae	R	R	NR	R	R	NR	R	S	S	R	R	R	R	R	S	Y	Y	N	Y		N	N	N
113	Female	Rural	Inpatient	Hmblicale Hermia RVI	Surgical	No	1	Community Acquired Infection	Urinary tract Bloodstream	No	No	Yes	Penicillin Glycosides	Yes	Yes	Urine	No	Improved	E. coli	R	S	R	S	R	S	S	S	S	R	R	R	R	S	NR	Y	N	N	Y		N	N	N
114	Male	Rural	Outpatient		Others	No	0	Community Acquired Infection	Urinary tract	No	No	Yes	Cephalosporin Fluoroquinolones	No	No	Urine	No	Improved	K.oxytoca	R	S	NR	R	R	R	R	S	S	R	R	R	R	R	NR	Y	Y	N	Y		N	N	N
115	Female	Urban	Inpatient	FDA	Surgical	No	5 d	Community Acquired Infection	Surgical site	Yes	IV cannula Urinary Catheter NG tube	Yes	Cephalosporin	No	No	Puss	Yes	Improved	K.oxytoca	S	R	NR	S	R	NR	S	S	S	R	R	R	R	S	R	Y	N	N	N	N	N	N	N
116	Male	Rural	Inpatient	Boo 2 degree to BPH, moderate anemia	Surgical	Yes	17 d	Community Acquired Infection	Surgical site	Yes	IV cannula Urinary Catheter NG tube	Yes	Penicillin Cephalosporin Beta-lactam Fluoroquinolones	Yes	No	Puss	Yes	Improved	E. coli	R	R	R	R	R	NR	R	S	S	R	R	R	R	S	S	Y	Y	N	Y		N	N	N
118	Female	Urban	Inpatient	BOH, eclabshia	Gyne	No	23 d	Community Acquired Infection	Bloodstream Surgical site	Yes	IV cannula Urinary Catheter NG tube	Yes	Penicillin Quinolones Cephalosporin Aminoglycosides Beta-lactam Glycosides	Yes	No	Puss	Yes	Improved	Pseudomonas Spp	R	I	NR	S	R	NR	NR	S	S	R	NR	R	R	S	NR	Y	N	N	N	N	N	N	N
119	Male	Urban	Inpatient	Sepsis	NICU	No	4d	Hospital Acquired Infection	Bloodstream	Yes	IV cannula Mechanical ventilator NG tube	Yes	Penicillin Cephalosporin Glycosides Aminoglycosides	No	No	Blood	No	Improved	KPN	R	R	NR	R	R	NR	R	S	S	R	R	S	R	I	S	Y	N	N	Y		N	N	N
121	Male	Urban	Inpatient	NICU	No	No	1d	Hospital Acquired Infection	Bloodstream infection	Morethan 2	No	No	No	No	No	Blood	No	Improved	Acitenobacter	R	R	NR	R	R	NR	NR	R	R	R	NR	R	NR	R	NR	Y	Y	Y	Y		Y	Y	Y
122	Male	Rural	Inpatient	SAM, Disseminated TB	Pedi	Yes	7 d	Community Acquired Infection	Respiratory tract	Yes	IV cannula NG tube	Yes	Penicillin Cephalosporin Aminoglycosides	Yes	Yes	Puss	No	Improved	KPN	R	R	NR	R	R	NR	I	S	S	R	R	S	R	S	R	Y	Y	N	Y		N	N	N
123	Female	Urban	Outpatient		Medical	Yes	1 d	Community Acquired Infection	Urinary tract	No	No	Yes	Cephalosporin	Yes	No	Urine	No	Improved	Acitenobacter	R	R	NR	R	R	NR	NR	R	R	R	NR	R	R	R	NR	Y	Y	Y	Y		Y	Y	Y
124	Male	Urban	Outpatient		Surgical	No	1 d	Community Acquired Infection	Urinary tract	No	No	Yes	Penicillin	No	No	Urine	No	Improved	E.coli	R	S	R	R	R	S	S	S	S	R	R	R	S	S	NR	Y	N	N	Y		N	N	N
125	Male	Urban	Outpatient		ENT	No	1	Community Acquired Infection	other, specify	No	No	Yes	Cephalosporin Quinolones	Yes	No	Puss	No	Improved	Edwardsiella	s	s	S	s	s	NR	S	S	S	S	S	S	S	S	S	N	N	N	N	N	N	N	N
126	Female	Rural	Inpatient	SAM	Pedi	No	16	Community Acquired Infection	Respiratory tract	Yes	IV cannula NG tube	Yes	Penicillin Cephalosporin Aminoglycosides Glycosides Quinolones Fluoroquinolones Beta-lactam	Yes	Yes	Stool Blood	No	Passed away	M.morgani	R	R	R	R	R	R	R	R	R	R	R	R	R	R	NR	Y	Y	Y	Y		Y	Y	N
127	Female	Urban	Inpatient	SAM	Pedi	Yes	11 d	Community Acquired Infection	Gastrointestinal tract Urinary tract	Yes	IV cannula	Yes	Penicillin Aminoglycosides	Yes	Yes	Urine	No	Improved	M.morgani	R	S	I	S	S	I	I	S	S	R	S	S	R	S	NR	Y	N	N	Y		N	N	N
128	Male	Urban	Inpatient	Sepsis	NICU	No	3d	Hospital Acquired Infection	Bloodstream	Yes	IV cannula Mechanical ventilator NG tube	No	No	No	No	Blood	No	Improved	E. agglomerus	S	S	R	S	S	NR	S	S	S	S	R	S	R	S	S	N	N	N	N	N	N	N	N
129	Female	Rural	Inpatient	LBW	NICU	No	14 d	Community Acquired Infection	Bloodstream	Yes	IV cannula NG tube Mechanical ventilator	No	No	Yes	Yes	Blood	No	Improved	E. agglomerus	S	S	R	S	S	NR	S	S	S	S	R	S	R	S	S	N	N	N	N	N	N	N	N
130	Male	Urban	Outpatient		Medical	No	0	Community Acquired Infection	Urinary tract	No	No	No	No	No	No	Urine	No	Improved	M.morgani	R	S	R	R	R	I	S	I	I	R	R	R	R	R	NR	Y	Y	N	Y		Y	Y	N
131	Male	Rural	Inpatient	LBW, EPT, RDS,NHB,AGA	NICU	No	27 d	Community Acquired Infection	Bloodstream	Yes	IV cannula Mechanical ventilator NG tube	Yes	Glycosides Cephalosporin Fluoroquinolones Quinolones Penicillin Aminoglycosides Beta-lactam	Yes	Yes	Blood	No	Improved	P. stuarti	S	S	R	S	S	NR	S	S	S	S	R	S	R	S	S	N	N	N	N	N	N	N	N
132	Female	Rural	Inpatient	MMC, LBW, pure term	NICU	No	23 d	Community Acquired Infection	Surgical site Bloodstream	Yes	IV cannula Mechanical ventilator NG tube	Yes	Penicillin Cephalosporin Beta-lactam Glycosides Aminoglycosides Quinolones Fluoroquinolones	Yes	Yes	Blood Cerebrospinal Fluid	Yes	Improved	Acitenobacter	R	R	NR	NR	R	NR	NR	R	R	R	NR	NR	NR	NR	NR	Y	Y	Y	Y		Y	Y	Y
133	Male	Urban	Inpatient	Alcohol intoxication, acute liver injury	Medical	Yes	8 d	Community Acquired Infection	Urinary tract Bloodstream	Yes	IV cannula Urinary Catheter NG tube	Yes	Quinolones Beta-lactam	Yes	No	Urine	No	Improved	E. cloacae	S	S	R	S	S	R	R	S	S	R	R	R	R	S	NR	Y	N	N	Y		N	N	N
134	Male	Urban	Inpatient	LBW, AGA, RDS,	NICU	No	6 d	Community Acquired Infection	Bloodstream	Yes	IV cannula Mechanical ventilator NG tube	Yes	Penicillin Aminoglycosides Cephalosporin Beta-lactam Glycosides Quinolones Fluoroquinolones	Yes	Yes	Blood Cerebrospinal Fluid	No	Passed away	E. agglomerus	S	S	R	S	S	NR	S	S	S	S	R	S	S	S	S	N	N	N	N	N	N	N	N
135	Male	Rural	Inpatient	RTA	Surgical	No	6 d	Community Acquired Infection	Urinary tract	Yes	IV cannula Urinary Catheter	No	No	Yes	No	Urine	Yes	Improved	E.coli	S	S	R	R	S	S	R	S	S	S	S	R	R	S	NR	N	N	N	N	N	N	N	N
136	Male	Urban	Inpatient	ASIA, D	Surgical	No	1 d	Community Acquired Infection	Surgical site	Yes	IV cannula Urinary Catheter	No	No	No	No	Puss	No	Improved	KPN	R	R	NR	S	R	NR	R	S	S	R	R	R	R	S	R	Y	Y	N	Y		N	N	N
137	Male	Rural	Inpatient	SAM, large bowel obstruction	NICU	Yes	19 d	Community Acquired Infection	Surgical site	Yes	IV cannula	Yes	Cephalosporin Quinolones Penicillin Aminoglycosides	Yes	Yes	Blood Urine Other,specify	Yes	Improved	KPN	R	R	NR	S	R	R	R	S	S	R	R	R	R	S	NR	Y	Y	N	Y		N	N	N
138	Female	Urban	Inpatient	LBW, RDS	NICU	No	8 d	Community Acquired Infection	Bloodstream	Yes	IV cannula NG tube	Yes	Penicillin Aminoglycosides	Yes	Yes	Blood	No	Improved	E. agglomuras	S	S	R	S	S	NR	S	S	S	S	R	S	R	S	S	N	N	N	N	N	N	N	N
139	Male	Rural	Inpatient	ARDS, RTA	Others	No	38 d	Community Acquired Infection	Surgical site Bloodstream Urinary tract	Yes	IV cannula Urinary Catheter Mechanical ventilator NG tube Tracheal tube Other,specify	Yes	Penicillin Cephalosporin Aminoglycosides Beta-lactam Glycosides Quinolones Fluoroquinolones	Yes	No	Blood Urine Puss	Yes	Improved	Acitenobacter	R	R	NR	R	R	NR	NR	R	R	R	R	R	NR	R	NR	Y	Y	Y	Y		Y	N	N
140	Female	Urban	Outpatient		Medical	No	1 d	Community Acquired Infection	Respiratory tract	No	No	No	No	Yes	No	Blood Other,specify	No	Improved	K. ozanae	R	R	NR	R	R	R	R	R	R	R	R	R	R	R	NR	y	y	y	Y		Y	Y	Y
141	Female	Urban	Outpatient		Medical	No	1 d	Community Acquired Infection	Bloodstream Respiratory tract	No	NO	No	No	Yes	No	Blood Other,specify	No	Improved	Acitenobacter	R	R	NR	R	R	NR	NR	R	R	R	R	R	R	R	NR	Y	Y	Y	Y		Y	Y	Y
142	Female	Rural	Inpatient	LBW, MMC, pure term	NICU	No	23 d	Community Acquired Infection	Surgical site Bloodstream	Yes	IV cannula NG tube Mechanical ventilator	Yes	Penicillin Cephalosporin Beta-lactam Glycosides Aminoglycosides Quinolones Fluoroquinolones	Yes	Yes	Blood Cerebrospinal Fluid	Yes	Improved	Acitenobacter	R	R	NR	NR	R	NR	NR	R	R	R	NR	NR	NR	NR	NR	Y	Y	Y	Y		Y	Y	Y
143	Female	Rural	Inpatient	SAM	Pedi	Yes	18 d	Community Acquired Infection	Urinary tract Bloodstream	Yes	IV cannula NG tube	Yes	Penicillin Cephalosporin Quinolones	Yes	Yes	Urine Stool	No	Improved	E. coli	R	R	R	R	R	I	R	R	R	R	R	R	R	R	NR	Y	Y	N	Y		Y	Y	Y
144	Male	Rural	Inpatient	Stroke	Medical	No	5	Hospital Acquired Infection	Urinary tract	No	No	No	No	Yes	No	Urine	No	Improved	KPN	R	R	NR	R	R	NR	R	I	I	R	R	R	R	S	R	Y	Y	N	Y		Y	Y	Y
145	Female	Urban	Inpatient	VLBW, AGA, RDS, NHB	NICU	No	9 d	Community Acquired Infection	Bloodstream	Yes	IV cannula Mechanical ventilator NG tube	Yes	Penicillin Beta-lactam Quinolones Fluoroquinolones Cephalosporin Glycosides	Yes	Yes	Blood	No	Passed away	Pseudomonas	R	R	NR	R	R	NR	NR	R	R	R	R	R	R	R	R	Y	Y	Y	Y		Y	N	N
146	Female	Urban	Inpatient	SAM, UTI	Pedi	Yes	4 d	Community Acquired Infection	Bloodstream Urinary tract	Yes	IV cannula NG tube	Yes	Penicillin Cephalosporin	Yes	Yes	Blood Urine Cerebrospinal Fluid	No	Improved	E. coli	R	S	R	R	R	R	R	S	S	R	R	S	R	R	NR	Y	Y	N	Y		N	N	N
147	Female	Urban	Inpatient	SAM, UTI	Pedi	Yes	4 d	Community Acquired Infection	Bloodstream Urinary tract	Yes	IV cannula NG tube	Yes	Penicillin Cephalosporin	Yes	Yes	Blood Urine Cerebrospinal Fluid	No	Improved	E. coi	R	S	R	R	R	R	R	S	S	R	R	S	S	R	NR	Y	Y	N	Y		N	N	N
148	Male	Urban	Inpatient	CKD, Anmia	Surgical	Yes	3 d	Community Acquired Infection	Urinary tract Bloodstream	Yes	IV cannula Urinary Catheter	No	No	Yes	No	Blood Urine	No	Improved	E. coli	R	R	R	R	R	R	R	S	S	R	R	R	R	R	NR	Y	Y	N	Y		N	N	N
149	Male	Urban	Inpatient	Pure term	NICU	No	6 d	Community Acquired Infection	Bloodstream	Yes	IV cannula NG tube	No	No	Yes	Yes	Blood	No	Passed away	KPN	R	R	R	R	R	NR	R	S	S	R	R	R	R	S	S	Y	Y	N	Y		N	N	N
150	Female	Urban	Inpatient	Trauma	Orthopedic	Yes	6	Hospital Acquired Infection	Surgical site	Yes	IV cannula	Yes	Cephalosporin	No	No	Puss	Yes	Improved	P. vulgaris	R	S	R	I	R	NR	R	S	S	R	NR	R	NR	I	R	Y	Y	N	Y		N	N	N
151	Male	Urban	Inpatient	VLBW, RDS,EPT, AGA, NHB	NICU	No	3 d	Community Acquired Infection	Bloodstream	Yes	IV cannula Mechanical ventilator NG tube	Yes	Penicillin Aminoglycosides Quinolones	Yes	Yes	Blood	No	Passed away	KPN	R	R	NR	R	R	NR	R	S	S	R	NR	R	R	S	S	Y	Y	N	Y		N	N	N
152	Male	Rural	Inpatient	Sepsis	NICU	No	3d	Hospital Acquired Infection	Bloodstream	Yes	IV cannula Mechanical ventilator NG tube	Yes	Penicillin Cephalosporin Fluoroquinolones	No	No	Blood	No	Improved	KPN	R	S	NR	R	R	NR	R	S	S	R	NR	R	R	R	S	Y	Y	N	Y		N	N	N
153	Male	Urban	Outpatient		Pedi	No	0	Community Acquired Infection	Urinary tract	No	No	No	No	No	No	Urine	No	Improved	E. coli	R	R	R	R	R	R	R	S	S	R	R	R	R	I	NR	Y	Y	N	Y		N	N	N
154	Male	Urban	Inpatient	Sepsis	Pedi	No	8	Hospital Acquired Infection	Bloodstream	Yes	IV cannula	Yes	Cephalosporin Aminoglycosides Fluoroquinolones	No	No	Blood	No	Improved	E. agglomerus	S	S	R	S	S	NR	S	S	S	R	NR	S	R	S	S	N	N	N	N		N	N	N
155	Male	Urban	Inpatient	Sepsis	NICU	No	4d	Hospital Acquired Infection	Bloodstream	Yes	IV cannula Mechanical ventilator NG tube	Yes	Cephalosporin Aminoglycosides Glycosides	No	No	Blood	No	Improved	K.ozanae	R	S	NR	S	R	NR	S	S	S	R	NR	R	R	S	S	N	N	N	N		N	N	N
